# Supplementary material for: The transcriptome-wide association search for genes and genetic variants which associate with BMI and gestational weight gain in women with type 1 diabetes
Source: Mol Med. 2021 Jan 20;27:6. doi: 10.1186/s10020-020-00266-z (PMC7818927; doi:10.1186/s10020-020-00266-z)
Supplement: Supplementary file 2 — Additional file 2: Table S1a. The results of PrediXcan on BMI in T1D cohort in Subcutaneous Adipose Tissue. b. The results of PrediXcan on BMI in T1D cohort in Visceral Adipose Tissue. c. The results of PrediXcan on GWG in T1D cohort in Subcutaneous Adipose Tissue. d. The results of PrediXcan on GWG in T1D cohort in Visceral Adipose Tissue. [file 10020_2020_266_MOESM2_ESM.zip]

Archive with 4 entries (4 files):
- Table S1a.pdf
- Table S1b.pdf
- Table S1c.pdf
- Table S1d.pdf
