# Supplementary material for: The transcriptome-wide association search for genes and genetic variants which associate with BMI and gestational weight gain in women with type 1 diabetes
Source: Mol Med. 2021 Jan 20;27:6. doi: 10.1186/s10020-020-00266-z (PMC7818927; doi:10.1186/s10020-020-00266-z)
Supplement: Supplementary file 4 — Additional file 4: Table S3a. The results of PrediXcan on Giant cohort on BMI only. b. The results of PrediXcan on Giant cohort on BMI and GWG. c. The results of PrediXcan on Giant cohort on GWG only. [file 10020_2020_266_MOESM4_ESM.zip]

Archive with 3 entries (3 files):
- Table S3a.pdf
- Table S3b.pdf
- Table S3c.pdf
