# Supplementary material for: The transcriptome-wide association search for genes and genetic variants which associate with BMI and gestational weight gain in women with type 1 diabetes
Source: Mol Med. 2021 Jan 20;27:6. doi: 10.1186/s10020-020-00266-z (PMC7818927; doi:10.1186/s10020-020-00266-z)
Supplement: Supplementary file 7 — Additional file 7: Table S4a.The results of PrediXcan on BMI in T2D cohort in Subcutaneous Adipose Tissue. b. The results of PrediXcan on BMI in T2D cohort in Visceral Adipose Tissue. c. The results of PrediXcan on BMI in ARIC cohort in Subcutaneous Adipose Tissue. d. The results of PrediXcan on BMI in ARIC cohort in Visceral Adipose Tissue. [file 10020_2020_266_MOESM7_ESM.zip]

Archive with 4 entries (4 files):
- Table S4a.pdf
- Table S4b.pdf
- Table S4c.pdf
- Table S4d.pdf
