# Supplementary material for: The transcriptome-wide association search for genes and genetic variants which associate with BMI and gestational weight gain in women with type 1 diabetes
Source: Mol Med. 2021 Jan 20;27:6. doi: 10.1186/s10020-020-00266-z (PMC7818927; doi:10.1186/s10020-020-00266-z)
Supplement: Supplementary file 8 — Additional file 8: Table S5a. The results of PrediXcan on T2D&ARIC cohorts on BMI only. b. The results of PrediXcan on T2D&ARIC cohorts on BMI and GWG. c. The results of PrediXcan on T2D&ARIC cohorts on GWG only. [file 10020_2020_266_MOESM8_ESM.zip]

Archive with 3 entries (3 files):
- Table S5a.pdf
- Table S5b.pdf
- Table S5c.pdf
