# Supplementary material for: The transcriptome-wide association search for genes and genetic variants which associate with BMI and gestational weight gain in women with type 1 diabetes
Source: Mol Med. 2021 Jan 20;27:6. doi: 10.1186/s10020-020-00266-z (PMC7818927; doi:10.1186/s10020-020-00266-z)
Supplement: Supplementary file 12 — Additional file 12:Table S8a. Go Enrichment analysis on the overlap between BMI and GWG genes in the Giant cohort. b. Go Enrichment analysis on BMI only associated genes in the Giant cohort. c. Go Enrichment analysis on GWG only associated genes in the Giant cohort. [file 10020_2020_266_MOESM12_ESM.zip]

Archive with 3 entries (3 files):
- Table S8a.pdf
- Table S8b.pdf
- Table S8c.pdf
