# Supplementary material for: The transcriptome-wide association search for genes and genetic variants which associate with BMI and gestational weight gain in women with type 1 diabetes
Source: Mol Med. 2021 Jan 20;27:6. doi: 10.1186/s10020-020-00266-z (PMC7818927; doi:10.1186/s10020-020-00266-z)
Supplement: Supplementary file 13 — Additional file 13: Figure S3a. Go Enrichment analysis on GWG only associated genes in the Giant cohort. b. Go Enrichment analysis on the overlap between BMI and GWG genes in the Giant cohort. [file 10020_2020_266_MOESM13_ESM.zip]

Archive with 2 entries (2 files):
- Fig S3a.pdf
- FigS3b.pdf
