# Supplementary material for: The transcriptome-wide association search for genes and genetic variants which associate with BMI and gestational weight gain in women with type 1 diabetes
Source: Mol Med. 2021 Jan 20;27:6. doi: 10.1186/s10020-020-00266-z (PMC7818927; doi:10.1186/s10020-020-00266-z)
Supplement: Supplementary file 14 — Additional file 14: Table S9a. Go Enrichment analysis on the overlap between BMI and GWG genes in T2D and ARIC cohorts.b. Go Enrichment analysis on BMI only associated genes in T2D and ARIC cohorts. c. Go Enrichment analysis on GWG only associated genes in T2D and ARIC cohorts. [file 10020_2020_266_MOESM14_ESM.zip]

Archive with 3 entries (3 files):
- Table S9a.pdf
- Table S9b.pdf
- Table S9c.pdf
