# Supplementary material for: The transcriptome-wide association search for genes and genetic variants which associate with BMI and gestational weight gain in women with type 1 diabetes
Source: Mol Med. 2021 Jan 20;27:6. doi: 10.1186/s10020-020-00266-z (PMC7818927; doi:10.1186/s10020-020-00266-z)
Supplement: Supplementary file 15 — Additional file 15: Figure S4a. Go Enrichment analysis on GWG only associated genes in T2D and ARIC cohorts. b. Go Enrichment analysis on the overlap between BMI and GWG genes in T2D and ARIC cohorts. [file 10020_2020_266_MOESM15_ESM.zip]

Archive with 2 entries (2 files):
- FigS4a.pdf
- FigS4b.pdf
